# Supplementary material for: State Trends of Cannabis Liberalization as a Causal Driver of Increasing Testicular Cancer Rates across the USA
Source: Int J Environ Res Public Health. 2022 Oct 5;19(19):12759. doi: 10.3390/ijerph191912759 (PMC9565972; doi:10.3390/ijerph191912759)
Supplement: Supplementary file 1 [file ijerph-19-12759-s001.zip]

Archive with 1 entries (1 files):
- ijerph-1875316-supplementary.pdf
